# Supplementary material for: An Association between OXPHOS-Related Gene Expression and Malignant Hyperthermia Susceptibility in Human Skeletal Muscle Biopsies
Source: Int J Mol Sci. 2024 Mar 20;25(6):3489. doi: 10.3390/ijms25063489 (PMC10970753; doi:10.3390/ijms25063489)
Supplement: Supplementary file 1 [file ijms-25-03489-s001.zip]

Archive with 7 entries (7 files):
- Supplemental Table S1- OXPHOS genes.docx
- Supplemental Table S2 - Upregulated GO MHS baseline.docx
- Supplemental Table S3 - Pathway analysis MHSh and MHShc.docx
- Supplemental Table S4 - GO analysis MHSh and MHShc.docx
- Supplemental Table S5 - TaqMan assay list.docx
- Supplemental Table S6 - Samples selected for RT-qPCR.docx
- Supplementary Figure S1.tiff
